# Supplementary material for: New Records of Wood- and Bark-Inhabiting Nematodes from Woody Plants with a Description of Bursaphelenchus zvyagintsevi sp. n. (Aphelenchoididae: Parasitaphelenchinae) from Russia
Source: Plants (Basel). 2023 Jan 13;12(2):382. doi: 10.3390/plants12020382 (PMC9860568; doi:10.3390/plants12020382)
Supplement: Supplementary file 1 [file plants-12-00382-s001.zip]

Archive with 1 entries (1 files):
- plants-2140119-supplementary.pdf
